# Supplementary material for: Assessing the Load, Virulence and Antibiotic-Resistant Traits of ESBL/Ampc E. coli from Broilers Raised on Conventional, Antibiotic-Free, and Organic Farms
Source: Antibiotics (Basel). 2022 Oct 26;11(11):1484. doi: 10.3390/antibiotics11111484 (PMC9686507; doi:10.3390/antibiotics11111484)
Supplement: Supplementary file 1 [file antibiotics-11-01484-s001.zip]

Archive with 1 entries (1 files):
- antibiotics-1956432-supplementary.xlsx
