# Supplementary material for: Assessing the Load, Virulence and Antibiotic-Resistant Traits of ESBL/Ampc E. coli from Broilers Raised on Conventional, Antibiotic-Free, and Organic Farms
Source: Antibiotics (Basel). 2022 Oct 26;11(11):1484. doi: 10.3390/antibiotics11111484 (PMC9686507; doi:10.3390/antibiotics11111484)
Supplement: Supplementary file 1 [file antibiotics-11-01484-s001.zip › antibiotics-1956432-supplementary.xlsx]

## Sheet: Foglio4
Table S1: Whole dataset information is showed.
ID	WGS	Productive system	Phylogroup	ESBL	AmpC	MOLECULAR CHARACTERIZATION														ANTIBIOTIC RESISTANT PROFILE
						CTX-M-1	CTX-M-15	CTX-M-2	CTX-M-9	CTX-M-8,25	TEM	SHV	OXA	MOX	CIT	DHA	ACC	EBC	FOX	AMP	AMC	CTX	CIP	KZ	C	CN	K	IMI	NA	S	S3	TE	SXT	Colistin
R4366	NT	Organic	A	POS	NEG	POS	POS	NEG	NEG	NEG	POS	NEG	NEG	NEG	NEG	NEG	NEG	NEG	NEG	R	S	S	R	R	S	S	S	S	R	S	S	S	S	S
R4367	NT	Organic	A	POS	NEG	POS	POS	NEG	NEG	NEG	NEG	NEG	NEG	NEG	NEG	NEG	NEG	NEG	NEG	R	S	S	S	R	S	S	S	S	R	S	S	S	S	S
R4368	NT	Organic	A	NEG	NEG	NEG	NEG	NEG	NEG	NEG	NEG	NEG	NEG	NEG	NEG	NEG	NEG	NEG	NEG	S	S	S	S	S	S	S	S	S	S	S	S	R	S	S
R4369	NT	Organic	A	POS	NEG	POS	POS	NEG	NEG	NEG	POS	NEG	NEG	NEG	NEG	NEG	NEG	NEG	NEG	R	S	S	R	R	S	S	S	S	R	S	S	S	S	S
R4370	NT	Organic	A	POS	NEG	POS	POS	NEG	NEG	NEG	POS	NEG	NEG	NEG	NEG	NEG	NEG	NEG	NEG	R	R	R	S	S	S	S	S	S	S	S	S	S	S	S
R4371	NT	Organic	A	POS	NEG	POS	POS	NEG	NEG	NEG	NEG	NEG	NEG	NEG	NEG	NEG	NEG	NEG	NEG	R	S	S	R	R	S	S	S	S	R	S	S	S	S	S
R4372	NT	Organic	A	POS	NEG	POS	POS	NEG	NEG	NEG	POS	NEG	NEG	NEG	NEG	NEG	NEG	NEG	NEG	R	S	S	R	R	S	S	S	S	R	S	S	S	S	S
R4408	T	Conventional	D	POS	NEG	POS	POS	NEG	NEG	NEG	NEG	NEG	NEG	NEG	NEG	NEG	NEG	NEG	NEG	R	S	R	R	R	R	S	S	S	R	S	R	R	R	S
R4409	NT	Conventional	D	POS	NEG	POS	POS	NEG	NEG	NEG	NEG	NEG	NEG	NEG	NEG	NEG	NEG	NEG	NEG	R	S	R	R	R	R	S	S	S	R	S	S	R	S	S
R4410	NT	Conventional	A	POS	NEG	NEG	NEG	NEG	NEG	NEG	NEG	POS	NEG	NEG	NEG	NEG	NEG	NEG	NEG	R	S	S	S	R	S	S	S	S	S	S	S	R	S	S
R4411	NT	Conventional	A	POS	NEG	NEG	NEG	NEG	NEG	NEG	NEG	POS	NEG	NEG	NEG	NEG	NEG	NEG	NEG	R	S	S	S	R	S	S	S	S	S	S	S	R	S	S
R4412	NT	Conventional	A	POS	POS	NEG	NEG	NEG	NEG	NEG	NEG	NEG	NEG	NEG	POS	NEG	NEG	NEG	POS	R	R	R	S	R	S	S	S	S	S	S	S	S	S	S
R4413	NT	Conventional	B1	POS	NEG	NEG	NEG	NEG	NEG	NEG	POS	POS	NEG	NEG	NEG	NEG	NEG	NEG	NEG	R	R	S	S	R	S	S	S	S	S	S	S	R	S	S
R4414	NT	Conventional	A	POS	NEG	POS	POS	NEG	NEG	NEG	NEG	NEG	NEG	NEG	NEG	NEG	NEG	NEG	NEG	R	S	R	S	R	S	S	S	S	S	S	R	S	R	S
R4452	NT	ATB-Free	A	POS	NEG	NEG	NEG	NEG	NEG	NEG	NEG	POS	NEG	NEG	NEG	NEG	NEG	NEG	NEG	R	R	R	S	S	S	S	S	S	S	S	S	S	S	S
R4453	NT	ATB-Free	A	POS	NEG	POS	POS	NEG	NEG	NEG	NEG	NEG	NEG	NEG	NEG	NEG	NEG	NEG	NEG	R	S	R	S	R	S	S	S	S	S	S	S	S	S	S
R4455	NT	ATB-Free	A	POS	NEG	NEG	NEG	NEG	NEG	NEG	NEG	POS	NEG	NEG	NEG	NEG	NEG	NEG	NEG	R	S	S	S	R	R	S	S	S	R	S	R	R	S	S
R4456	NT	ATB-Free	A	POS	NEG	NEG	NEG	NEG	NEG	NEG	NEG	POS	NEG	NEG	NEG	NEG	NEG	NEG	NEG	R	S	S	S	R	R	S	S	S	R	S	R	R	S	S
R4457	NT	ATB-Free	A	POS	POS	POS	POS	NEG	NEG	NEG	NEG	NEG	NEG	NEG	POS	NEG	NEG	NEG	NEG	R	R	R	S	R	S	S	S	S	S	S	S	S	S	S
R4636	NT	Conventional	D	POS	NEG	POS	POS	NEG	NEG	NEG	NEG	NEG	NEG	NEG	NEG	NEG	NEG	NEG	NEG	R	R	R	R	R	S	S	S	S	R	S	S	S	S	S
R4637	NT	Conventional	B1	POS	NEG	POS	POS	NEG	NEG	NEG	NEG	NEG	NEG	NEG	NEG	NEG	NEG	NEG	NEG	R	R	R	S	R	S	S	S	S	S	S	S	S	S	S
R4638	NT	Conventional	B1	POS	NEG	NEG	NEG	NEG	NEG	NEG	NEG	POS	NEG	NEG	NEG	NEG	NEG	NEG	NEG	R	R	R	S	R	S	S	S	S	S	S	S	S	S	S
R4639	NT	Conventional	B1	POS	NEG	POS	POS	NEG	NEG	NEG	NEG	NEG	NEG	NEG	NEG	NEG	NEG	NEG	NEG	R	R	R	S	R	S	S	S	S	S	S	S	S	S	S
R4640	NT	Conventional	A	POS	NEG	NEG	NEG	NEG	NEG	NEG	NEG	POS	NEG	NEG	NEG	NEG	NEG	NEG	NEG	R	R	S	S	R	S	S	S	S	S	S	S	S	S	S
R4641	T	Conventional	D	POS	NEG	POS	POS	NEG	NEG	NEG	NEG	NEG	NEG	NEG	NEG	NEG	NEG	NEG	NEG	R	R	R	S	R	S	S	S	S	S	S	S	S	S	S
R4642	NT	Conventional	B1	POS	NEG	POS	POS	NEG	NEG	NEG	NEG	NEG	NEG	NEG	NEG	NEG	NEG	NEG	NEG	R	R	R	S	R	S	S	S	S	S	S	S	S	S	S
R4730	NT	Organic	A	POS	NEG	POS	POS	NEG	NEG	NEG	NEG	NEG	NEG	NEG	NEG	NEG	NEG	NEG	NEG	R	R	R	S	R	R	S	S	S	S	S	R	R	S	S
R4731	NT	Organic	E	NEG	POS	NEG	NEG	NEG	NEG	NEG	POS	NEG	NEG	NEG	POS	NEG	NEG	NEG	POS	R	R	R	R	R	R	S	S	S	R	R	R	S	R	S
R4732	NT	Organic	A	POS	NEG	POS	POS	NEG	NEG	NEG	POS	NEG	NEG	NEG	NEG	NEG	NEG	NEG	NEG	R	R	R	S	R	R	S	S	S	S	S	R	R	S	S
R4733	NT	Organic	A	POS	NEG	POS	POS	NEG	NEG	NEG	NEG	NEG	NEG	NEG	NEG	NEG	NEG	NEG	NEG	R	R	R	R	R	S	S	S	S	R	R	R	R	R	S
R4734	NT	Organic	A	POS	NEG	POS	POS	NEG	NEG	NEG	NEG	NEG	NEG	NEG	NEG	NEG	NEG	NEG	NEG	R	S	R	S	R	R	S	S	S	S	S	R	R	S	S
R4790	NT	Conventional	A	POS	NEG	POS	POS	NEG	NEG	NEG	POS	NEG	NEG	NEG	NEG	NEG	NEG	NEG	NEG	R	R	R	R	R	S	S	R	S	S	S	R	S	R	S
R4791	NT	Conventional	B1	POS	NEG	NEG	NEG	NEG	NEG	NEG	NEG	POS	NEG	NEG	NEG	NEG	NEG	NEG	NEG	R	S	S	R	R	R	S	S	S	R	S	R	R	S	S
R4792	NT	Conventional	A	POS	NEG	POS	POS	NEG	NEG	NEG	POS	NEG	NEG	NEG	NEG	NEG	NEG	NEG	NEG	R	R	R	S	R	S	S	R	S	S	S	R	S	R	S
R4793	NT	Conventional	A	NEG	POS	NEG	NEG	NEG	NEG	NEG	POS	NEG	NEG	NEG	POS	NEG	NEG	NEG	POS	R	R	S	R	R	S	R	S	S	R	R	S	R	S	S
R4794	NT	Conventional	A	POS	NEG	NEG	NEG	NEG	NEG	NEG	NEG	POS	NEG	NEG	NEG	NEG	NEG	NEG	NEG	R	S	S	S	R	R	S	S	S	R	S	R	R	S	S
R4826	NT	ATB-Free	B1	POS	NEG	POS	POS	NEG	NEG	NEG	NEG	NEG	NEG	NEG	NEG	NEG	NEG	NEG	NEG	R	R	R	S	R	S	S	S	S	S	S	S	S	S	S
R4827	T	ATB-Free	F	POS	NEG	POS	POS	NEG	NEG	NEG	NEG	NEG	NEG	NEG	NEG	NEG	NEG	NEG	NEG	R	R	R	S	R	S	S	S	S	S	R	R	R	R	S
R4828	T	ATB-Free	F	NEG	POS	NEG	NEG	NEG	NEG	NEG	NEG	NEG	NEG	NEG	POS	NEG	NEG	NEG	POS	R	R	R	S	R	S	R	S	S	S	R	R	R	S	S
R4829	NT	ATB-Free	A	POS	NEG	POS	POS	NEG	NEG	NEG	NEG	NEG	NEG	NEG	NEG	NEG	NEG	NEG	NEG	R	S	R	S	R	S	S	S	S	S	S	S	S	S	S
R4830	NT	ATB-Free	A	NEG	POS	NEG	NEG	NEG	NEG	NEG	POS	NEG	NEG	NEG	POS	NEG	NEG	NEG	POS	R	R	S	R	R	S	S	S	S	R	R	S	R	S	S
R4927	NT	ATB-Free	A	POS	NEG	NEG	NEG	NEG	NEG	NEG	NEG	POS	NEG	NEG	NEG	NEG	NEG	NEG	NEG	R	R	S	S	R	S	S	S	S	S	S	S	S	S	S
R4928	NT	ATB-Free	A	POS	NEG	NEG	NEG	NEG	NEG	NEG	POS	POS	NEG	NEG	NEG	NEG	NEG	NEG	NEG	R	R	S	S	R	S	S	S	S	S	S	S	S	S	S
R4929	NT	ATB-Free	A	POS	NEG	NEG	NEG	NEG	NEG	NEG	NEG	POS	NEG	NEG	NEG	NEG	NEG	NEG	NEG	R	R	S	S	R	S	S	S	S	S	S	S	S	S	S
R4930	NT	ATB-Free	A	POS	NEG	NEG	NEG	NEG	NEG	NEG	POS	POS	NEG	NEG	NEG	NEG	NEG	NEG	NEG	R	R	S	S	R	S	S	S	S	S	S	S	S	S	S
R4931	NT	ATB-Free	A	POS	NEG	NEG	NEG	NEG	NEG	NEG	POS	POS	NEG	NEG	NEG	NEG	NEG	NEG	NEG	R	S	S	S	R	S	S	S	S	S	S	S	S	S	S
R4977	NT	Organic	A	NEG	POS	NEG	NEG	NEG	NEG	NEG	POS	NEG	NEG	NEG	POS	NEG	NEG	NEG	POS	R	R	R	R	R	S	R	R	S	R	S	S	R	S	S
R4978	NT	Organic	A	NEG	POS	NEG	NEG	NEG	NEG	NEG	POS	NEG	NEG	NEG	POS	NEG	NEG	NEG	POS	R	R	R	R	R	S	R	S	S	R	S	S	R	S	S
R4979	NT	Organic	A	NEG	POS	NEG	NEG	NEG	NEG	NEG	POS	NEG	NEG	NEG	POS	NEG	NEG	NEG	POS	R	R	S	R	R	S	R	S	S	R	S	S	R	S	S
R4980	NT	Organic	B1	POS	NEG	POS	POS	NEG	NEG	NEG	POS	NEG	NEG	NEG	NEG	NEG	NEG	NEG	NEG	R	R	R	S	R	S	S	S	S	S	S	R	S	R	S
R4981	NT	Organic	A	POS	NEG	POS	POS	NEG	NEG	NEG	NEG	NEG	NEG	NEG	NEG	NEG	NEG	NEG	NEG	R	S	R	R	R	S	S	S	S	R	S	R	R	R	S
R5037	NT	ATB-Free	A	POS	NEG	POS	POS	NEG	NEG	NEG	POS	NEG	NEG	NEG	NEG	NEG	NEG	NEG	NEG	R	R	R	R	R	S	S	S	S	R	S	R	R	R	S
R5038	NT	ATB-Free	A	POS	NEG	NEG	NEG	NEG	NEG	NEG	NEG	POS	NEG	NEG	NEG	NEG	NEG	NEG	NEG	R	S	S	S	S	R	S	S	S	R	S	R	R	S	S
R5039	NT	ATB-Free	A	NEG	NEG	NEG	NEG	NEG	NEG	NEG	NEG	POS	NEG	NEG	NEG	NEG	NEG	NEG	NEG	R	S	S	S	R	R	S	S	S	R	R	R	R	S	S
R5040	NT	ATB-Free	UNK	POS	NEG	NEG	NEG	NEG	NEG	NEG	NEG	POS	NEG	NEG	NEG	NEG	NEG	NEG	NEG	R	S	S	R	R	R	S	S	S	R	S	R	R	S	S
R5041	NT	ATB-Free	A	POS	NEG	NEG	NEG	NEG	NEG	NEG	NEG	POS	NEG	NEG	NEG	NEG	NEG	NEG	NEG	R	S	S	R	R	R	S	S	S	R	R	R	R	S	S
R5146	NT	ATB-Free	E	POS	NEG	POS	POS	NEG	NEG	NEG	POS	NEG	NEG	NEG	NEG	NEG	NEG	NEG	NEG	R	S	R	S	R	S	S	S	S	R	R	R	R	R	S
R5147	T	ATB-Free	F	POS	NEG	POS	POS	NEG	NEG	NEG	NEG	POS	NEG	NEG	NEG	NEG	NEG	NEG	NEG	R	S	R	S	R	S	S	S	S	R	R	R	R	R	S
R5148	NT	ATB-Free	E	POS	NEG	POS	POS	NEG	NEG	NEG	POS	NEG	NEG	NEG	NEG	NEG	NEG	NEG	NEG	R	S	R	S	R	S	S	S	S	R	R	R	R	R	S
R5149	NT	ATB-Free	E	POS	NEG	POS	POS	NEG	NEG	NEG	POS	NEG	NEG	NEG	NEG	NEG	NEG	NEG	NEG	R	R	R	S	R	S	S	S	S	R	R	R	R	R	S
R5150	NT	ATB-Free	E	POS	NEG	POS	POS	NEG	NEG	NEG	POS	NEG	NEG	NEG	NEG	NEG	NEG	NEG	NEG	R	S	R	S	R	S	S	S	S	R	R	R	R	R	S
R5330	NT	Conventional	B1	POS	NEG	POS	POS	NEG	NEG	NEG	NEG	NEG	NEG	NEG	NEG	NEG	NEG	NEG	NEG	R	R	R	S	R	S	S	S	S	S	S	R	R	S	S
R5331	NT	Conventional	B1	POS	NEG	POS	POS	NEG	NEG	NEG	NEG	NEG	NEG	NEG	NEG	NEG	NEG	NEG	NEG	R	R	R	S	R	S	S	S	S	S	S	R	R	S	S
R5332	NT	Conventional	A	POS	NEG	POS	POS	NEG	NEG	NEG	NEG	NEG	NEG	NEG	NEG	NEG	NEG	NEG	NEG	R	R	R	S	R	S	S	S	S	S	S	R	R	S	S
R5333	NT	Conventional	B1	POS	NEG	POS	POS	NEG	NEG	NEG	NEG	NEG	NEG	NEG	NEG	NEG	NEG	NEG	NEG	R	S	R	S	R	S	S	S	S	S	S	R	R	S	S
R5334	NT	Conventional	C	NEG	POS	POS	NEG	NEG	NEG	NEG	POS	NEG	NEG	NEG	NEG	NEG	NEG	NEG	NEG	R	R	S	R	R	R	S	S	S	S	R	R	R	R	S
R5376	NT	ATB-Free	A	POS	NEG	POS	POS	NEG	NEG	NEG	NEG	NEG	NEG	NEG	NEG	NEG	NEG	NEG	NEG	R	S	R	S	R	S	S	S	S	S	S	R	R	S	S
R5377	NT	ATB-Free	A	POS	NEG	POS	POS	NEG	NEG	NEG	NEG	NEG	NEG	NEG	NEG	NEG	NEG	NEG	NEG	R	S	R	S	R	S	S	S	S	S	S	R	R	S	S
R5378	NT	ATB-Free	A	POS	NEG	POS	POS	NEG	NEG	NEG	NEG	NEG	NEG	NEG	NEG	NEG	NEG	NEG	NEG	R	S	R	S	R	S	S	S	S	S	S	R	R	S	S
R5379	NT	ATB-Free	A	POS	NEG	POS	POS	NEG	NEG	NEG	POS	POS	NEG	NEG	NEG	NEG	NEG	NEG	NEG	R	S	S	S	R	S	S	S	S	S	S	R	R	S	S
R5380	NT	ATB-Free	A	POS	NEG	POS	POS	NEG	NEG	NEG	NEG	NEG	NEG	NEG	NEG	NEG	NEG	NEG	NEG	R	S	R	S	R	S	S	S	S	S	S	R	S	R	S
R5412	NT	Conventional	B1	POS	NEG	POS	POS	NEG	NEG	NEG	POS	NEG	NEG	NEG	NEG	NEG	NEG	NEG	NEG	R	R	S	S	R	S	S	S	S	R	S	R	S	R	S
R5413	T	Conventional	D	POS	NEG	POS	POS	NEG	NEG	NEG	NEG	NEG	NEG	NEG	NEG	NEG	NEG	NEG	NEG	R	R	R	R	R	S	S	S	S	R	S	R	S	R	S
R5414	NT	Conventional	B1	POS	NEG	POS	POS	NEG	NEG	NEG	POS	NEG	NEG	NEG	NEG	NEG	NEG	NEG	NEG	R	R	R	R	R	S	S	S	S	R	S	R	S	R	S
R5415	NT	Conventional	B1	NEG	NEG	POS	POS	NEG	NEG	NEG	POS	NEG	NEG	NEG	NEG	NEG	NEG	NEG	NEG	R	R	R	R	R	S	S	S	S	R	R	R	S	R	S
R5416	NT	Conventional	B1	POS	NEG	POS	POS	NEG	NEG	NEG	POS	NEG	NEG	NEG	NEG	NEG	NEG	NEG	NEG	R	R	R	R	R	S	S	S	S	R	R	R	S	R	S
R5448	NT	Organic	C	POS	NEG	POS	POS	NEG	NEG	NEG	NEG	NEG	NEG	NEG	NEG	NEG	NEG	NEG	NEG	R	R	R	S	R	S	S	S	S	S	S	R	R	S	S
R5449	NT	Organic	B1	POS	NEG	POS	POS	NEG	NEG	NEG	NEG	NEG	NEG	NEG	NEG	NEG	NEG	NEG	NEG	R	R	R	R	R	S	S	S	S	S	S	R	R	S	S
R5450	NT	Organic	C	POS	NEG	NEG	NEG	NEG	NEG	NEG	NEG	POS	NEG	NEG	NEG	NEG	NEG	NEG	NEG	R	R	S	R	R	S	S	S	S	R	S	R	S	S	S
R5451	NT	Organic	A	POS	NEG	NEG	NEG	NEG	NEG	NEG	NEG	POS	NEG	NEG	NEG	NEG	NEG	NEG	NEG	R	R	S	R	R	S	S	S	S	R	S	R	S	S	S
R5452	NT	Organic	B1	POS	NEG	POS	POS	NEG	NEG	NEG	NEG	NEG	NEG	NEG	NEG	NEG	NEG	NEG	NEG	R	R	R	R	R	S	S	S	S	S	S	R	R	S	S
R5502	NT	ATB-Free	B1	NEG	POS	NEG	NEG	NEG	NEG	NEG	POS	POS	NEG	NEG	POS	NEG	NEG	NEG	POS	R	R	S	S	R	S	S	S	S	S	S	S	S	S	S
R5503	NT	ATB-Free	B1	NEG	POS	NEG	NEG	NEG	NEG	NEG	POS	NEG	NEG	NEG	POS	NEG	NEG	NEG	POS	R	R	S	S	R	S	R	S	S	S	S	S	S	S	S
R5504	NT	ATB-Free	B1	NEG	POS	NEG	NEG	NEG	NEG	NEG	NEG	NEG	NEG	NEG	POS	NEG	NEG	NEG	POS	R	R	S	S	R	S	S	S	S	S	S	S	S	S	S
R5505	NT	ATB-Free	B1	NEG	POS	NEG	NEG	NEG	NEG	NEG	POS	NEG	NEG	NEG	POS	NEG	NEG	NEG	POS	R	R	S	S	R	S	S	S	S	S	S	S	S	S	S
R5506	NT	ATB-Free	B1	NEG	POS	NEG	NEG	NEG	NEG	NEG	POS	NEG	NEG	NEG	POS	NEG	NEG	NEG	POS	R	R	S	S	R	S	S	S	S	S	S	S	S	S	S
R5581	NT	Conventional	A	POS	NEG	POS	NEG	NEG	NEG	NEG	POS	POS	NEG	NEG	NEG	NEG	NEG	NEG	NEG	R	R	S	R	R	R	S	R	S	R	R	R	R	R	S
R5582	T	Conventional	D	POS	NEG	NEG	NEG	NEG	NEG	NEG	POS	POS	NEG	NEG	NEG	NEG	NEG	NEG	NEG	R	R	R	R	R	R	S	S	S	S	S	R	R	S	S
R5583	NT	Conventional	A	POS	NEG	POS	POS	NEG	NEG	NEG	POS	NEG	NEG	NEG	NEG	NEG	NEG	NEG	NEG	R	R	R	S	R	S	S	S	S	R	S	R	R	R	S
R5584	NT	Conventional	A	POS	NEG	POS	POS	NEG	NEG	NEG	NEG	NEG	NEG	NEG	NEG	NEG	NEG	NEG	NEG	R	R	R	R	R	S	S	S	S	R	S	R	R	R	S
R5585	NT	Conventional	A	POS	NEG	POS	POS	NEG	NEG	NEG	NEG	NEG	NEG	NEG	NEG	NEG	NEG	NEG	NEG	R	R	R	S	R	S	S	S	S	R	S	R	R	R	S
R5630	T	Organic	D	NEG	POS	NEG	NEG	NEG	NEG	NEG	POS	NEG	NEG	NEG	POS	NEG	NEG	NEG	POS	R	R	S	S	R	S	R	S	S	R	S	R	R	R	S
R5631	NT	Organic	A	POS	NEG	POS	POS	NEG	NEG	NEG	POS	NEG	NEG	NEG	NEG	NEG	NEG	NEG	NEG	R	R	R	R	R	S	S	S	S	R	S	R	R	R	S
R5632	NT	Organic	A	POS	NEG	NEG	NEG	NEG	NEG	NEG	POS	POS	NEG	NEG	NEG	NEG	NEG	NEG	NEG	R	R	S	R	R	R	S	S	S	R	R	R	R	R	S
R5633	NT	Organic	A	POS	NEG	POS	POS	NEG	NEG	NEG	POS	NEG	NEG	NEG	NEG	NEG	NEG	NEG	NEG	R	R	R	R	R	S	S	S	S	R	S	R	R	R	S
R5634	NT	Organic	A	NEG	POS	NEG	NEG	NEG	NEG	NEG	NEG	NEG	NEG	NEG	POS	NEG	NEG	NEG	POS	R	R	S	S	R	S	S	S	S	S	S	S	S	S	S
R5671	NT	Organic	B1	POS	NEG	POS	POS	NEG	NEG	NEG	NEG	NEG	NEG	NEG	NEG	NEG	NEG	NEG	NEG	R	R	R	S	R	S	S	S	S	R	S	R	R	S	S
R5672	NT	Organic	B1	POS	NEG	POS	POS	NEG	NEG	NEG	NEG	NEG	NEG	NEG	NEG	NEG	NEG	NEG	NEG	R	R	R	R	R	S	S	S	S	R	S	R	R	S	S
R5673	NT	Organic	A	POS	NEG	POS	POS	NEG	NEG	NEG	NEG	NEG	NEG	NEG	NEG	NEG	NEG	NEG	NEG	R	R	R	S	R	S	S	S	S	R	S	R	R	S	S
R5674	T	Organic	F	POS	NEG	POS	POS	NEG	NEG	NEG	POS	NEG	NEG	NEG	NEG	NEG	NEG	NEG	NEG	R	S	R	R	S	S	S	S	S	R	R	R	R	R	S
R5675	NT	Organic	B1	POS	NEG	POS	POS	NEG	NEG	NEG	NEG	NEG	NEG	NEG	NEG	NEG	NEG	NEG	NEG	R	R	S	S	R	S	S	S	S	R	S	R	R	S	S
R5748	NT	Conventional	A	POS	NEG	POS	POS	NEG	NEG	NEG	NEG	NEG	NEG	NEG	NEG	NEG	NEG	NEG	NEG	R	S	R	S	R	S	S	S	S	S	S	R	S	R	S
R5749	NT	Conventional	A	POS	NEG	POS	POS	NEG	NEG	NEG	NEG	NEG	NEG	NEG	NEG	NEG	NEG	NEG	NEG	R	S	R	S	R	S	S	S	S	R	R	R	S	R	S
R5750	NT	Conventional	A	POS	NEG	POS	POS	NEG	NEG	NEG	NEG	NEG	NEG	NEG	NEG	NEG	NEG	NEG	NEG	R	S	R	S	R	S	S	S	S	S	S	R	S	R	S
R5751	NT	Conventional	A	POS	NEG	POS	POS	NEG	NEG	NEG	NEG	NEG	NEG	NEG	NEG	NEG	NEG	NEG	NEG	R	S	R	S	R	S	S	S	S	S	R	R	R	R	S
R5752	T	Conventional	D	POS	NEG	POS	POS	NEG	NEG	NEG	NEG	NEG	NEG	NEG	NEG	NEG	NEG	NEG	NEG	R	R	R	R	R	S	S	S	S	R	S	R	S	R	S
R5795	NT	Conventional	B1	POS	NEG	POS	POS	NEG	NEG	NEG	NEG	NEG	NEG	NEG	NEG	NEG	NEG	NEG	NEG	R	S	R	S	R	S	S	S	S	S	S	R	S	R	S
R5796	NT	Conventional	A	POS	NEG	POS	POS	NEG	NEG	NEG	POS	NEG	NEG	NEG	NEG	NEG	NEG	NEG	NEG	R	R	R	R	R	R	S	S	S	S	S	R	S	R	S
R5797	NT	Conventional	B1	POS	NEG	POS	POS	NEG	NEG	NEG	NEG	NEG	NEG	NEG	NEG	NEG	NEG	NEG	NEG	R	R	R	S	R	R	S	S	S	R	S	R	S	R	S
R5798	NT	Conventional	F	POS	NEG	POS	POS	NEG	NEG	NEG	POS	NEG	NEG	NEG	NEG	NEG	NEG	NEG	NEG	R	R	R	R	R	S	S	S	S	R	S	R	S	R	S
R5799	NT	Conventional	A	POS	NEG	POS	POS	NEG	NEG	NEG	NEG	NEG	NEG	NEG	NEG	NEG	NEG	NEG	NEG	R	S	R	S	R	S	S	S	S	S	S	R	S	R	S
R5912	NT	ATB-Free	A	NEG	NEG	POS	POS	NEG	NEG	NEG	POS	NEG	NEG	NEG	NEG	NEG	NEG	NEG	NEG	R	R	R	S	R	S	S	S	S	R	R	R	R	R	S
R5913	NT	ATB-Free	A	POS	NEG	POS	POS	NEG	NEG	NEG	POS	NEG	NEG	NEG	NEG	NEG	NEG	NEG	NEG	R	R	R	S	R	S	S	S	S	R	R	R	R	R	S
R5914	NT	ATB-Free	A	POS	NEG	POS	POS	NEG	NEG	NEG	POS	NEG	NEG	NEG	NEG	NEG	NEG	NEG	NEG	R	R	R	S	R	S	S	S	S	R	R	R	R	R	S
R5915	NT	ATB-Free	E	POS	NEG	NEG	NEG	NEG	NEG	NEG	NEG	POS	NEG	NEG	NEG	NEG	NEG	NEG	NEG	R	R	R	R	R	R	S	S	S	R	R	R	R	S	S
R5916	NT	ATB-Free	A	POS	NEG	POS	POS	NEG	NEG	NEG	NEG	POS	NEG	NEG	NEG	NEG	NEG	NEG	NEG	R	R	R	S	R	S	S	S	S	R	R	R	R	R	S
R5983	NT	Conventional	B1	POS	NEG	POS	POS	NEG	NEG	NEG	POS	NEG	NEG	NEG	NEG	NEG	NEG	NEG	NEG	R	S	S	S	R	S	S	S	S	R	S	R	S	R	S
R5984	NT	Conventional	A	POS	NEG	POS	POS	NEG	NEG	NEG	POS	NEG	NEG	NEG	NEG	NEG	NEG	NEG	NEG	R	S	S	S	R	S	S	S	S	R	S	R	S	R	S
R5985	NT	Conventional	D	POS	NEG	POS	POS	NEG	NEG	NEG	POS	NEG	NEG	NEG	NEG	NEG	NEG	NEG	NEG	R	S	S	S	R	R	S	S	S	R	S	R	R	R	S
R5986	NT	Conventional	A	POS	NEG	POS	POS	NEG	NEG	NEG	POS	NEG	NEG	NEG	NEG	NEG	NEG	NEG	NEG	R	S	S	S	R	R	S	S	S	R	S	R	R	R	S
R5987	NT	Conventional	A	POS	NEG	POS	POS	NEG	NEG	NEG	POS	NEG	NEG	NEG	NEG	NEG	NEG	NEG	NEG	R	S	S	S	R	R	S	S	S	R	S	R	R	R	S
R6162	T	ATB-Free	F	POS	NEG	NEG	NEG	NEG	NEG	NEG	NEG	POS	NEG	NEG	NEG	NEG	NEG	NEG	NEG	R	S	S	R	R	R	S	S	S	R	R	R	R	S	S
R6163	NT	ATB-Free	F	POS	NEG	NEG	NEG	NEG	NEG	NEG	POS	POS	NEG	NEG	NEG	NEG	NEG	NEG	NEG	R	R	R	R	R	S	S	S	S	R	S	S	R	S	S
R6164	NT	ATB-Free	A	POS	NEG	NEG	NEG	NEG	NEG	NEG	NEG	POS	NEG	NEG	NEG	NEG	NEG	NEG	NEG	R	S	S	S	R	S	S	S	S	S	S	S	R	S	S
R6165	T	ATB-Free	F	POS	NEG	NEG	NEG	NEG	NEG	NEG	NEG	POS	NEG	NEG	NEG	NEG	NEG	NEG	NEG	R	S	S	R	R	R	R	S	S	R	R	R	R	S	S
R6166	NT	ATB-Free	F	POS	NEG	NEG	NEG	NEG	NEG	NEG	NEG	POS	NEG	NEG	NEG	NEG	NEG	NEG	NEG	R	S	S	S	R	R	S	S	S	R	R	R	R	S	S
R6214	NT	Organic	A	POS	NEG	POS	POS	NEG	NEG	NEG	NEG	NEG	NEG	NEG	NEG	NEG	NEG	NEG	NEG	R	R	R	S	S	S	S	S	S	S	S	R	R	S	S
R6215	NT	Organic	E	POS	NEG	POS	POS	NEG	NEG	NEG	NEG	NEG	NEG	NEG	NEG	NEG	NEG	NEG	NEG	R	R	R	S	R	S	S	S	S	S	S	R	R	R	S
R6216	NT	Organic	E	POS	NEG	POS	POS	NEG	NEG	NEG	NEG	NEG	NEG	NEG	NEG	NEG	NEG	NEG	NEG	R	S	R	R	R	S	S	S	S	R	S	R	R	R	S
R6217	NT	Organic	E	POS	NEG	POS	POS	NEG	NEG	NEG	NEG	NEG	NEG	NEG	NEG	NEG	NEG	NEG	NEG	R	R	R	S	R	S	S	S	S	S	S	R	R	R	S
R6218	NT	Organic	A	POS	NEG	NEG	NEG	NEG	NEG	NEG	NEG	POS	NEG	NEG	NEG	NEG	NEG	NEG	NEG	R	S	S	S	R	S	S	S	S	R	S	S	R	S	S
R6292	NT	Conventional	A	POS	NEG	POS	POS	NEG	NEG	NEG	POS	NEG	NEG	NEG	NEG	NEG	NEG	NEG	NEG	R	R	R	S	R	R	S	R	S	S	S	R	R	R	S
R6293	T	Conventional	D	POS	NEG	POS	POS	NEG	NEG	NEG	POS	NEG	NEG	NEG	NEG	NEG	NEG	NEG	NEG	R	R	R	S	R	R	S	R	S	S	S	R	R	S	S
R6294	NT	Conventional	A	NEG	POS	NEG	NEG	NEG	NEG	NEG	POS	NEG	NEG	NEG	POS	NEG	NEG	NEG	POS	R	R	S	S	R	S	S	R	S	S	R	R	R	R	S
R6295	NT	Conventional	B1	POS	NEG	POS	POS	NEG	NEG	NEG	POS	NEG	NEG	NEG	NEG	NEG	NEG	NEG	NEG	R	R	R	S	R	R	S	R	S	S	S	R	R	S	S
R6296	NT	Conventional	A	POS	NEG	POS	POS	NEG	NEG	NEG	POS	NEG	NEG	NEG	NEG	NEG	NEG	NEG	NEG	R	R	R	S	R	R	S	R	S	S	R	R	R	R	S
R6333	NT	ATB-Free	A	POS	NEG	POS	POS	NEG	NEG	NEG	NEG	NEG	NEG	NEG	NEG	NEG	NEG	NEG	NEG	R	S	S	S	R	S	S	S	S	S	S	R	S	R	S
R6334	NT	ATB-Free	A	POS	NEG	POS	POS	NEG	NEG	NEG	NEG	NEG	NEG	NEG	NEG	NEG	NEG	NEG	NEG	R	S	R	S	R	S	S	S	S	S	S	R	S	R	S
R6335	NT	ATB-Free	B1	POS	NEG	POS	POS	NEG	NEG	NEG	NEG	NEG	NEG	NEG	NEG	NEG	NEG	NEG	NEG	R	S	R	S	R	S	S	S	S	S	S	R	S	R	S
R6336	NT	ATB-Free	UNK	POS	NEG	POS	POS	NEG	NEG	NEG	NEG	NEG	NEG	NEG	NEG	NEG	NEG	NEG	NEG	R	S	S	S	R	S	S	S	S	S	S	R	S	R	S
R6337	NT	ATB-Free	B1	POS	NEG	POS	POS	NEG	NEG	NEG	POS	NEG	NEG	NEG	NEG	NEG	NEG	NEG	NEG	R	R	S	R	R	R	S	S	S	R	S	R	R	R	S
R6368	NT	ATB-Free	A	POS	NEG	POS	POS	NEG	NEG	NEG	NEG	NEG	NEG	NEG	NEG	NEG	NEG	NEG	NEG	R	S	R	S	R	R	S	S	S	S	S	R	S	S	S
R6369	NT	ATB-Free	A	POS	NEG	NEG	NEG	NEG	NEG	NEG	NEG	POS	NEG	NEG	NEG	NEG	NEG	NEG	NEG	R	R	S	S	R	R	S	R	S	R	S	R	R	R	S
R6370	NT	ATB-Free	A	POS	NEG	NEG	NEG	NEG	NEG	NEG	NEG	POS	NEG	NEG	NEG	NEG	NEG	NEG	NEG	R	S	S	R	R	R	S	R	S	R	R	R	R	R	S
R6371	NT	ATB-Free	A	POS	NEG	NEG	NEG	NEG	NEG	NEG	NEG	POS	NEG	NEG	NEG	NEG	NEG	NEG	NEG	R	S	S	S	R	R	S	R	S	R	S	R	R	R	S
R6372	NT	ATB-Free	A	POS	NEG	NEG	NEG	NEG	NEG	NEG	NEG	POS	NEG	NEG	NEG	NEG	NEG	NEG	NEG	R	S	S	S	R	R	S	R	S	R	S	R	R	R	S
R6595	NT	Organic	A	POS	NEG	POS	POS	NEG	NEG	NEG	POS	NEG	NEG	NEG	NEG	NEG	NEG	NEG	NEG	R	R	R	S	R	S	S	S	S	S	S	S	S	S	S
R6596	NT	Organic	A	POS	NEG	POS	POS	NEG	NEG	NEG	NEG	NEG	NEG	NEG	NEG	NEG	NEG	NEG	NEG	R	S	R	S	R	S	S	S	S	S	S	S	S	S	S
R6597	NT	Organic	A	POS	NEG	POS	POS	NEG	NEG	NEG	POS	NEG	NEG	NEG	NEG	NEG	NEG	NEG	NEG	R	S	R	S	R	S	S	S	S	S	S	S	S	S	S
R6598	NT	Organic	A	POS	NEG	POS	POS	NEG	NEG	NEG	NEG	NEG	NEG	NEG	NEG	NEG	NEG	NEG	NEG	R	S	R	S	R	S	S	S	S	S	S	S	S	S	S
R6599	NT	Organic	A	POS	NEG	POS	POS	NEG	NEG	NEG	NEG	NEG	NEG	NEG	NEG	NEG	NEG	NEG	NEG	R	R	R	S	R	S	S	S	S	S	S	S	S	S	S
R6840	NT	Organic	F	POS	NEG	POS	POS	NEG	NEG	NEG	POS	NEG	NEG	NEG	NEG	NEG	NEG	NEG	NEG	R	S	S	S	R	S	S	S	S	R	S	R	S	R	S
R6841	NT	Organic	F	POS	NEG	POS	POS	NEG	NEG	NEG	POS	NEG	NEG	NEG	NEG	NEG	NEG	NEG	NEG	R	S	S	S	R	S	S	S	S	S	S	R	S	R	S
R6842	NT	Organic	A	NEG	POS	NEG	NEG	NEG	NEG	NEG	POS	NEG	NEG	NEG	POS	NEG	NEG	NEG	NEG	R	R	S	S	R	S	S	S	S	R	S	S	R	S	S
R6843	NT	Organic	A	POS	POS	NEG	NEG	NEG	NEG	NEG	POS	NEG	NEG	NEG	POS	NEG	NEG	NEG	NEG	R	R	S	S	R	S	S	S	S	R	S	S	R	S	S
R6844	NT	Organic	A	NEG	POS	NEG	NEG	NEG	NEG	NEG	POS	NEG	NEG	NEG	POS	NEG	NEG	NEG	NEG	R	R	R	S	R	S	S	S	S	R	S	S	R	S	S
